# Supplementary material for: The Role of 3D Printing in Planning Complex Medical Procedures and Training of Medical Professionals—Cross-Sectional Multispecialty Review
Source: Int J Environ Res Public Health. 2022 Mar 11;19(6):3331. doi: 10.3390/ijerph19063331 (PMC8953417; doi:10.3390/ijerph19063331)
Supplement: Supplementary file 1 [file ijerph-19-03331-s001.zip]

Archive with 1 entries (1 files):
- ijerph-1582441-supplementary.pdf
